# Supplementary material for: Systematic Exploration of the Synthetic Parameters for the Production of Dynamic VO2(M1)
Source: Molecules. 2021 Jul 27;26(15):4513. doi: 10.3390/molecules26154513 (PMC8348029; doi:10.3390/molecules26154513)
Supplement: Supplementary file 1 [file molecules-26-04513-s001.zip]

Archive with 1 entries (1 files):
- molecules-1250535-supplementary.pdf
